# Supplementary material for: Expression of the Human Serotonin 5-HT7 Receptor Rescues Phenotype Profile and Restores Dysregulated Biomarkers in a Drosophila melanogaster Glioma Model
Source: Cells. 2022 Apr 9;11(8):1281. doi: 10.3390/cells11081281 (PMC9028361; doi:10.3390/cells11081281)
Supplement: Supplementary file 1 [file cells-11-01281-s001.zip]

Archive with 1 entries (1 files):
- cells-1658825-supplementary.pdf
